# Supplementary material for: Alzheimer's disease‐associated CD83(+) microglia are linked with increased immunoglobulin G4 and human cytomegalovirus in the gut, vagal nerve, and brain
Source: Alzheimers Dement. 2024 Dec 19;21(1):e14401. doi: 10.1002/alz.14401 (PMC11772737; doi:10.1002/alz.14401)
Supplement: Supplementary file 1 — Supporting Information [file ALZ-21-e14401-s001.xlsx]

## Sheet: Banner_BBDP
CaseID	Diagnosis	SFG_CD83_microglia	Tissue	IgG4_immunoreactivity	HCMV_IE_immunoreactivity	HCMV_Late_immunoreactivity	HCMV_immunoreactivity_either	sex	expired_age	PMI
07-37	Control	No	TransverseColon	negative	Unknown	Unknown	Unknown	M	89	5.5
08-40	Control	No	TransverseColon	negative	Unknown	Unknown	Unknown	M	76	2.33
09-42	AD	No	TransverseColon	negative	Unknown	Unknown	Unknown	M	85	3
10-26	Control	Yes	TransverseColon	positive	positive	positive	positive	F	90+	2.5
10-63	Control	No	TransverseColon	negative	Unknown	negative	negative	M	79	3
10-70	Control	No	TransverseColon	positive	positive	positive	positive	M	74	3.25
13-10	AD	No	TransverseColon	negative	Unknown	Unknown	Unknown	M	74	2.58
13-31	AD	No	TransverseColon	negative	Unknown	Unknown	Unknown	M	85	3.58
13-42	AD	No	TransverseColon	negative	Unknown	Unknown	Unknown	M	80	3
13-49	Control	No	TransverseColon	negative	Unknown	Unknown	Unknown	F	75	2.5
13-66	AD	Yes	TransverseColon	positive	positive	positive	positive	M	75	3.83
13-75	AD	Yes	TransverseColon	positive	positive	positive	positive	M	77	3.62
14-06	AD	Yes	TransverseColon	positive	positive	positive	positive	M	85	3.5
14-30	Control	No	TransverseColon	negative	negative	negative	negative	M	87	3.55
14-48	AD	No	TransverseColon	negative	negative	negative	negative	M	73	4.83
15-08	Control	No	TransverseColon	negative	Unknown	Unknown	Unknown	M	78	3.25
15-27	AD	Yes	TransverseColon	positive	positive	positive	positive	F	84	3.33
15-46	Control	No	TransverseColon	negative	Unknown	Unknown	Unknown	F	82	2.07
15-78	AD	No	TransverseColon	negative	Unknown	Unknown	Unknown	F	90+	2.92
16-11	Control	Yes	TransverseColon	positive	positive	Unknown	positive	M	90	5.42
16-18	AD	Yes	TransverseColon	negative	positive	negative	positive	M	90+	2.97
16-32	Control	No	TransverseColon	negative	Unknown	Unknown	Unknown	M	79	4.3
17-58	AD	Yes	TransverseColon	negative	positive	positive	positive	F	90+	2.17
17-60	AD	Yes	TransverseColon	negative	positive	negative	positive	F	82	4
18-17	Control	No	TransverseColon	negative	negative	negative	negative	F	87	3.08
04-05	Control	No	SuperiorFrontalGyrus	negative	Unknown	negative	negative	F	82	2.25
05-28	AD	Yes	SuperiorFrontalGyrus	positive	Unknown	positive	positive	F	90+	2.16
11-98	Control	Yes	SuperiorFrontalGyrus	positive	Unknown	positive	positive	F	58	3.13
13-66	AD	Yes	SuperiorFrontalGyrus	positive	Unknown	positive	positive	M	75	3.83
13-75	AD	Yes	SuperiorFrontalGyrus	positive	Unknown	positive	positive	M	77	3.62
14-06	AD	Yes	SuperiorFrontalGyrus	positive	Unknown	positive	positive	M	85	3.5
17-63	AD	Yes	SuperiorFrontalGyrus	negative	Unknown	positive	positive	M	83	4.25
03-30	AD	No	SuperiorFrontalGyrus	negative	Unknown	negative	negative	F	60	2
03-41	Control	No	SuperiorFrontalGyrus	negative	Unknown	negative	negative	M	89	2.5
14-43	AD	No	SuperiorFrontalGyrus	negative	Unknown	negative	negative	M	80	3.07
17-62	Control	No	SuperiorFrontalGyrus	negative	Unknown	negative	negative	M	86	4.72
09-42	AD	No	SuperiorFrontalGyrus	positive	Unknown	negative	negative	M	85	3
14-11	AD	No	SuperiorFrontalGyrus	negative	Unknown	negative	negative	M	82	3.98
18-13	Control	No	SuperiorFrontalGyrus	negative	Unknown	negative	negative	F	90+	5.48
10-70	Control	No	SuperiorFrontalGyrus	negative	Unknown	negative	negative	M	74	3.25
16-31	AD	No	SuperiorFrontalGyrus	negative	Unknown	negative	negative	F	78	2.75
15-46	Control	No	SuperiorFrontalGyrus	negative	Unknown	negative	negative	F	82	2.07
14-20	Control	No	SuperiorFrontalGyrus	negative	Unknown	negative	negative	F	90+	2.33
17-30	Control	No	SuperiorFrontalGyrus	negative	Unknown	negative	negative	F	76	3.17
18-45	Control	No	SuperiorFrontalGyrus	negative	Unknown	negative	negative	F	84	2.12
04-62	AD	No	SuperiorFrontalGyrus	negative	Unknown	negative	negative	F	86	1.5
14-10	AD	No	SuperiorFrontalGyrus	positive	positive	positive	positive	M	80	4.23
15-78	AD	No	SuperiorFrontalGyrus	negative	negative	negative	negative	F	90+	2.92
10-80	AD	No	SuperiorFrontalGyrus	negative	negative	negative	negative	F	78	2.16
13-10	AD	No	SuperiorFrontalGyrus	negative	negative	negative	negative	M	74	2.58
15-16	AD	No	SuperiorFrontalGyrus	positive	positive	negative	positive	M	90+	4
16-58	AD	No	SuperiorFrontalGyrus	negative	negative	negative	negative	F	90+	11.65
12-27	AD	Yes	SuperiorFrontalGyrus	positive	positive	positive	positive	F	89	2.7
15-81	AD	Yes	SuperiorFrontalGyrus	positive	positive	positive	positive	M	81	3.08
03-63	Control	No	SuperiorFrontalGyrus	negative	negative	negative	negative	F	83	3.25
04-08	Control	No	SuperiorFrontalGyrus	positive	positive	positive	positive	M	73	2.25
15-05	AD	Yes	SuperiorFrontalGyrus	positive	positive	positive	positive	M	83	4
15-60	Control	Yes	SuperiorFrontalGyrus	positive	positive	positive	positive	M	82	3.33
17-60	AD	Yes	SuperiorFrontalGyrus	positive	positive	positive	positive	F	82	4

## Sheet: RUSH_ROSMAP
Projid	study	age_death	msex	educ	AD_status	ceradsc	braaksc	pmi	PFC_CD83_microglia	HCMV_IE_immunoreactivity
11652071	ROS	84.9062	1	17	AD	1	3	4.25	Negative	Negative
20147440	ROS	86.9678	0	16	AD	1	5	4.08333	Negative	Negative
20730959	ROS	85.1636	0	16	AD	2	3	3.25	Negative	Negative
11310844	ROS	88.7064	1	20	AD	2	4	4.5	Negative	Negative
50300822	MAP	90+	0	12	AD	2	5	5.83333	Positive	Positive
70883578	MAP	85.358	1	12	AD	2	3	4.5	Positive	Positive
10490993	ROS	86.5051	1	21	AD	2	5	7	Positive	Positive
50103129	MAP	89.6674	0	11	AD	2	5	2.91667	Positive	Positive
77143621	MAP	90+	1	14	AD	1	2	5.18333	Positive	Positive
08132197	MAP	90+	0	16	AD	2	3	4.08333	Positive	Negative
11632851	ROS	89.3224	1	14	AD	2	4	4.98333	Negative	Positive
84642424	MAP	90+	0	12	AD	1	5	5.58333	Positive	Positive
20254902	ROS	90+	0	16	AD	2	4	4.58333	Negative	Negative
69982533	MAP	90+	0	18	AD	1	5	4.41667	Positive	Positive
20821943	ROS	89.2211	0	20	AD	2	3	4	Positive	Positive
31908032	ROS	90+	0	22	AD	2	4	15.25	Negative	Positive
10405008	ROS	81.6427	1	24	AD	2	3	4.33333	Negative	Negative
20583594	ROS	90+	0	16	AD	3	3	4.41667	Negative	Positive
20594407	ROS	90+	0	7	AD	1	5	6.86667	Negative	Negative
83984043	MAP	88.9446	1	15	AD	1	5	19.5	Positive	Negative
50405330	MAP	90+	1	20	AD	1	5	5.33333	Positive	Positive
10248033	ROS	88.4682	1	19	AD	2	3	17.9167	Negative	Negative
20504017	ROS	88.7912	0	20	AD	2	4	5.5	Negative	Negative
07265221	MAP	90+	0	18	AD	1	4	5.75	Positive	Positive
10205244	ROS	82.9651	1	16	AD	1	3	15.6167	Negative	Negative
20205705	ROS	79.6304	0	19	AD	2	3	29.5833	Negative	Negative
10202345	ROS	81.5797	1	18	AD	1	4	6.75	Positive	Negative
