# Supplementary material for: Alzheimer's disease‐associated CD83(+) microglia are linked with increased immunoglobulin G4 and human cytomegalovirus in the gut, vagal nerve, and brain
Source: Alzheimers Dement. 2024 Dec 19;21(1):e14401. doi: 10.1002/alz.14401 (PMC11772737; doi:10.1002/alz.14401)
Supplement: Supplementary file 2 — Supporting Information [file ALZ-21-e14401-s003.xlsx]

## Sheet: IgG4_HCMV_epitope_enrichments
Epitope	OS	Z	pval	FDR	Sequence
UL35_HCMVM_aa251_aa259	520.543	7.51953	5.4972e-14	4.12633e-10	QLRHALELQ
UL49_HCMVM_aa368_aa381	209.974	5.55195	2.82493e-08	2.92477e-05	SLVAVVCRQCGHCL
MCP_HCMVM_aa1298_aa1310	193.448	5.32632	1.00222e-07	6.54165e-05	DTQYVCVEGTEQL
HEPA_HCMVM_aa789_aa807	107.084	5.09584	3.47204e-07	0.000165563	WARELLSSSTASTTTCSSS
GB_HCMVM_aa484_aa498	387.611	4.72911	2.25504e-06	0.000701992	LQFTYDTLRGYINRA
US29_HCMVM_aa362_aa378	131.369	4.64086	3.46955e-06	0.000982767	QLRHATSLVTVPTLLLY
US30_HCMVM_aa47_aa66	143.433	4.50862	6.52503e-06	0.00161912	AWMWFPSVLLILGLLTPPSN
HELI_HCMVM_aa12_aa26	209.315	4.21154	2.53633e-05	0.00485054	PTPKYDDALILNLSS
CVC2_HCMVM_aa156_aa168	316.55	4.15124	3.3068e-05	0.00598112	GASSTWLAQCAEQ
UL148_HCMVM_aa261_aa268	357.056	4.02489	5.70028e-05	0.00886793	YVRYTLSP
UL88_HCMVM_aa414_aa427	603.803	3.92608	8.63406e-05	0.0114707	ADAGVSRRHLVALL
MCP_HCMVM_aa207_aa223	52.8803	3.8848	0.000102415	0.0129202	LNRIQRSNILQSFKAKM
UL20_HCMVM_aa308_aa320	104.313	3.81789	0.000134596	0.0154837	PLPPRPPHLIEFP
US26_HCMVM_aa198_aa205	159.531	3.80539	0.000141581	0.0160414	DLRLHDNS
UL07_HCMVM_aa79_aa94	172.322	3.78617	0.000152986	0.0169499	YKRGEGLSTPYVGLSL
UL150_HCMVM_aa346_aa358	406.138	3.69475	0.000220103	0.0222512	LRGGEHEAIPKVA
GO_HCMVM_aa237_aa254	128.23	3.69255	0.000222021	0.0223697	SRNLFRVPKYINGTKLKN
LTP_HCMVM_aa1817_aa1830	131.436	3.65443	0.000257758	0.0252091	NKLFWENKLVQQLC
TRM3_HCMVM_aa174_aa182	382.449	3.63861	0.000274115	0.0259631	KIPVLANRV
UL35_HCMVM_aa353_aa367	237.536	3.60605	0.000310896	0.0282014	ERGEFGDEDEEQEND
US24_HCMVM_aa89_aa101	161.141	3.54339	0.000395018	0.0336311	QAASKLICCREPL
US17_HCMVM_aa233_aa244	308.921	3.54073	0.000399019	0.0338164	ENLVYLYLLILI
A0A1P7U1I1_HCMVM_aa80_aa94	176.698	3.51747	0.000435674	0.0360792	KRGEGLSTPYVGLSL
UL17_HCMVM_aa21_aa36	159.751	3.41933	0.000627766	0.0456167	LILDEQVSKRSWDTTV
